# Supplementary material for: Melt stripping and agglutination of pyroclasts during the explosive eruption of low viscosity magmas
Source: Nat Commun. 2022 Feb 22;13:992. doi: 10.1038/s41467-022-28633-w (PMC8863896; doi:10.1038/s41467-022-28633-w)
Supplement: Supplementary file 3 — Supplementary Data 1 [file 41467_2022_28633_MOESM3_ESM.xlsx]

## Sheet: Fig. 3a
Pyroclast	Homogeneous melt mean thickness (μm)	Variability (μm)	Complex melt max thickness (μm)	Variability (μm)
IH36 H1 a	9.16037	4.63914	312.046	3.33514
IH36 H2 a	8.3334	2.82734	65.1023	0.391273
IH36 H2 b	11.0677	4.73873	153.633	0.463745
IH36 H2 c	13.9759	7.08511	124.019	1.29217
IH36 H2 d	12.518	5.72789	237.374	3.4861
IH36 V1 a	11.8659	5.46368	147.472	1.58645
IH36 V1 d	8.01697	4.24803	276.213	1.7153
IH36 V1 e	6.44135	2.81526	125.244	1.24124
IH36 V2 a	6.07654	2.88347	82.3699	1.27299
IH36 V2 b	11.2575	4.71181	72.7054	0.832812
IH36 V2 c	10.9838	5.55451	196.501	1.08387
IH36 V2 d	0	0	94.04	1.42128
IH36 V2 e	7.65233	2.61356	113.172	0.805604
IH36 V2 f	9.89791	3.71316	115.564	0.661679
IH36 V2 g	8.46138	2.98232	90.0419	3.92189
IH36 V2 h	7.92018	3.29283	95.792	0.628478
IH36 V2 i	0	0	0	0
IH36 V3 a	7.81206	3.4159	182.184	1.47083
IH36 V3 b	7.924	2.44754	71.3327	0.565147
IH36 V3 c	6.6901	3.92858	244.174	1.7045
IH36 V3 d	6.75313	2.13057	88.268	0.920713
IH36 V3 e	4.35071	2.30823	226.002	2.89445
IH36 H3 a	9.27281	5.27526	110.713	0.634208
IH36 H4 b	9.56956	5.51537	140.291	2.05021
IH36 V4 d	8.90829	6.68591	172.893	1.22942
IH36 V4 c	9.41316	6.5764	120.535	0.880271
IH36 H3 d	15.1139	6.60634	857.597	9.76648
IH36 H3 h	12.8059	8.77395	199.089	3.27845
IH36 H3 i	13.0921	7.32146	357.638	3.26414
IH36 H4 a	6.31499	4.8585	570.608	3.40404

## Sheet: Fig. 3b
Pyroclast	Free olivine surface (%)	Std. Dev.	Homogeneous melt coating (%)	Std. Dev.	Complex melt coating (%)	Std. Dev.
IH36 H1 a	26.1665	2.04353	48.9852	1.36301	24.6708	1.24025
IH36 H2 a	35.8965	2.80341	61.816	1.72003	9.32144	0.468606
IH36 H2 b	8.15276	0.636706	64.1133	1.78395	27.7339	1.39424
IH36 H2 c	7.77784	0.607425	80.2527	2.23303	11.9695	0.601729
IH36 H2 d	29.2519	2.28448	67.3017	1.87267	3.4464	0.173257
IH36 V1 a	63.4628	4.95625	36.5372	1.01665	0	0
IH36 V1 d	6.92471	0.540798	84.5643	2.353	8.51096	0.427862
IH36 V1 e	40.5613	3.16771	42.835	1.19189	13.9703	0.702316
IH36 V2 a	22.0999	1.72593	77.9001	2.16757	0	0
IH36 V2 b	54.2961	4.24036	44.1776	1.22924	0	0
IH36 V2 c	56.0917	4.38059	43.9083	1.22175	0	0
IH36 V2 d	58.1577	4.54194	0	0	41.8423	2.10349
IH36 V2 e	11.5502	0.902039	86.5769	2.409	1.87287	0.0941527
IH36 V2 f	41.1538	3.21399	58.8462	1.6374	0	0
IH36 V2 g	39.7044	3.10079	60.2956	1.67773	0	0
IH36 V2 h	85.0104	6.63905	14.9896	0.417087	0	0
IH36 V2 i	100	7.80969	0	0	0	0
IH36 V3 a	69.5578	5.43225	29.5695	0.822773	0	0
IH36 V3 b	85.5005	6.67732	10.3174	0.287082	2.64213	0.132825
IH36 V3 c	5.27075	0.411629	81.9066	2.27905	12.8227	0.644621
IH36 V3 d	63.2424	4.93904	10.4541	0.290885	26.3035	1.32233
IH36 V3 e	8.37971	0.65443	6.81948	0.189752	84.8008	4.2631
IH36 H3 a	1.29777	0.101352	92.5599	2.57548	6.14229	0.308785
IH36 H4 b	34.08	2.66154	62.8647	1.74921	3.05531	0.153596
IH36 V4 d	4.73367	0.369685	93.2432	2.5945	2.0231	0.101705
IH36 V4 c	37.3491	2.91685	62.6509	1.74326	0	0
IH36 H3 d	23.8493	1.86256	62.2912	1.73325	13.8595	0.696745
IH36 H3 h	22.3918	1.74873	40.2003	1.11857	37.408	1.88057
IH36 H3 i	6.52292	0.50942	93.162	2.59223	0.315114	0.0158414
IH36 H4 a	10.1011	0.788867	37.682	1.0485	52.2168	2.62504

## Sheet: Fig. 3c
Pyroclast	long axis (μm)	single spreading droplet area (μm2)		Pyroclast	long axis (μm)	single sticking droplet area (μm2)
IH36 H2 b	3543.07	4659.36		IH36 H1 a	7805.35	926.773
IH36 H2 b	3544.07	13516		IH36 H1 a	7806.35	28767.3
IH36 H2 c	4860.23	16489.3		IH36 H2 b	3543.07	454.026
IH36 H2 c	4861.23	36625.7		IH36 H2 d	3193.69	4543.95
IH36 V1 d	3888.31	1666.18		IH36 H2 d	3194.69	73067.1
IH36 V1 e	2799.38	6358.48		IH36 H2 d	3195.69	15319.6
IH36 V1 e	2800.38	3563.92		IH36 V1 d	3888.31	15409.1
IH36 V1 e	2801.38	7378.03		IH36 V1 d	3889.31	48006.4
IH36 V2 a	2418.63	2476.98		IH36 V2 b	2377.9	1271.46
IH36 V2 b	2377.9	2373.61		IH36 V2 b	2378.9	7157.81
IH36 V2 c	2562.92	1368.19		IH36 V2 g	2106.99	7814.15
IH36 V2 c	2563.92	1497.53		IH36 V3 a	1410.86	234.189
IH36 V2 e	2582.28	1935.49		IH36 V3 a	1411.86	211.017
IH36 V2 e	2583.28	3583.6		IH36 V3 b	1437.88	198.964
IH36 V2 e	2584.28	2009.62		IH36 V3 b	1438.88	209.593
IH36 V2 e	2585.28	5308.35		IH36 V3 b	1439.88	120.68
IH36 V2 e	2586.28	2320.88		IH36 V3 b	1440.88	36.46
IH36 V2 e	2587.28	6563.66		IH36 V3 e	3007.85	446.733
IH36 V2 f	2560.82	3526.89		IH36 V3 e	3008.85	1424.12
IH36 H4 b	4724.53	9350.79		IH36 H4 b	4724.53	13784.4
IH36 H4 b	4725.53	11145.7		IH36 H4 b	4725.53	10064.3
IH36 H4 b	4726.53	5640.9		IH36 H4 b	4726.53	19956
IH36 H4 b	4727.53	4107.18		IH36 H4 b	4727.53	46004.3
IH36 V4 d	4285.21	2824.39		IH36 H4 b	4728.53	3261.81
IH36 V4 c	3983.1	2619.1		IH36 V4 c	3983.1	2703.18
IH36 V4 c	3984.1	18739.1		IH36 V4 c	3984.1	7037.94
IH36 V4 c	3985.1	1534.37		IH36 H3 d	2102.95	40584.7
IH36 V4 c	3986.1	1255.11		IH36 H3 h	2210.1	27193.4
IH36 H3 h	2210.1	1168

## Sheet: Fig. 3d
Pyroclast	Olivine convexity	Std. Dev.	Olivine solidity	Std. Dev.	Pyroclast convexity	Std. Dev.	Pyroclast solidity	Std. Dev.
IH36 H1 a	0.671	0.0573437	0.985	0.000580099	0.504	0.0302778	0.967	0.000583586
IH36 H2 a	0.729	0.0623004	0.986	0.000580688	0.677	0.0406707	0.977	0.000589621
IH36 H2 b	0.802	0.068539	0.981	0.000577743	0.594	0.0356845	0.957	0.000577551
IH36 H2 c	0.756	0.0646079	0.977	0.000575387	0.542	0.0325606	0.973	0.000587207
IH36 H2 d	0.681	0.0581983	0.983	0.000578921	0.359	0.0215669	0.92	0.000555222
IH36 V1 a	0.7	0.0598221	0.982	0.000578332	0.641	0.038508	0.974	0.000587811
IH36 V1 d	0.687	0.0587111	0.985	0.000580099	0.55	0.0330412	0.967	0.000583586
IH36 V1 e	0.662	0.0565746	0.983	0.000578921	0.557	0.0334617	0.966	0.000582983
IH36 V2 a	0.597	0.0510197	0.98	0.000577154	0.571	0.0343028	0.971	0.000586
IH36 V2 b	0.658	0.0562328	0.979	0.000576565	0.619	0.0371864	0.965	0.000582379
IH36 V2 c	0.696	0.0594803	0.982	0.000578332	0.616	0.0370062	0.97	0.000585397
IH36 V2 d	0.602	0.051447	0.983	0.000578921	0.542	0.0325606	0.976	0.000589018
IH36 V2 e	0.74	0.0632405	0.967	0.000569498	0.612	0.0367659	0.955	0.000576344
IH36 V2 f	0.646	0.0552072	0.984	0.00057951	0.522	0.0313591	0.965	0.000582379
IH36 V2 g	0.615	0.052558	0.977	0.000575387	0.6	0.036045	0.972	0.000586604
IH36 V2 h	0.626	0.053498	0.972	0.000572442	0.581	0.0349035	0.959	0.000578758
IH36 V2 i	0.6	0.0512761	0.971	0.000571854	0.340803	0.0204737	0.591605	0.000357035
IH36 V3 a	0.557	0.0476013	0.967	0.000569498	0.589	0.0353841	0.962	0.000580569
IH36 V3 b	0.504	0.0430719	0.97	0.000571265	0.508	0.0305181	0.948	0.00057212
IH36 V3 c	0.652	0.05572	0.986	0.000580688	0.44	0.026433	0.944	0.000569706
IH36 V3 d	0.551	0.0470885	0.97	0.000571265	0.499	0.0299774	0.959	0.000578758
IH36 V3 e	0.654	0.0558909	0.982	0.000578332	0.458	0.0275143	0.945	0.000570309
IH36 H3 a	0.602	0.051447	0.98	0.000577154	0.567	0.0340625	0.958	0.000578155
IH36 H4 b	0.558	0.0476868	0.981	0.000577743	0.435	0.0261326	0.947	0.000571516
IH36 V4 d	0.569	0.0486268	0.987	0.000581276	0.51	0.0306382	0.977	0.000589621
IH36 V4 c	0.58	0.0495669	0.991	0.000583632	0.581	0.0349035	0.983	0.000593242
IH36 H3 d	0.527	0.0450375	0.958	0.000564197	0.409	0.0245706	0.896	0.000540738
IH36 H3 h	0.645	0.0551218	0.98	0.000577154	0.524	0.0314793	0.959	0.000578758
IH36 H3 i	0.63	0.0538399	0.969	0.000570676	0.516	0.0309987	0.941	0.000567895
IH36 H4 a	0.615	0.052558	0.874	0.000514727	0.374	0.022468	0.925	0.000558239
